# Supplementary material for: Revisiting the Two-Layer Hypothesis: Coexistence of Alternative Functional Rooting Strategies in Savannas
Source: PLoS One. 2013 Aug 12;8(8):e69625. doi: 10.1371/journal.pone.0069625 (PMC3741314; doi:10.1371/journal.pone.0069625)
Supplement: Source Code S1 — Source code. (ZIP) [file pone.0069625.s002.zip]

Archive with 2 entries (2 files):
- Model metadata.txt
- Soil_moist.cpp
