# Supplementary material for: Revisiting the Two-Layer Hypothesis: Coexistence of Alternative Functional Rooting Strategies in Savannas
Source: PLoS One. 2013 Aug 12;8(8):e69625. doi: 10.1371/journal.pone.0069625 (PMC3741314; doi:10.1371/journal.pone.0069625)
Supplement: Source Code S1 — Source code. (ZIP) [file pone.0069625.s002.zip › Model metadata.txt]

REVISITING THE TWO-LAYER HYPOTHESIS: COEXISTENCE OF ALTERNATIVE FUNCTIONAL ROOTING STRATEGIES IN SAVANNAS 
R. M. Holdo - Division of Biological Sciences, University of Missouri, Columbia, MO 65211
E-mail: holdor@missouri.edu

The Source code is written in C on Microsoft Visual C++ 2010 Express, which is freely available with registration at
http://www.microsoft.com/visualstudio/eng/downloads#d-2010-express

To build the Source code into a MS Visual C++ Solution, follow these steps:
1-Install and run MS Visual C++ Express
2-Create a new project  (File > New... > Project from existing code...
3-Click on Next
4-Identify the Folder containing the file and give the project a name
5-Click on Next
6-Under Project type, chose "Windows Console Project"
7-Click on Finish
8-To run the simulation, choose "Start Debugging"  from the Debug menu

You can alter default model parameters (number of runs and duration, etc.) directly on the annotated code

The source code provided in this Supplement generates the simulation results shown in Fig. 2b of the manuscript.
By changing the values in the WUE array of the source code, the results of Fig. 4 can be replicated
The results are stored in the file "Results.txt", which contains the following columns:

Run	Run number
Year	Year of simulation
B1-B4	Biomass of rooting profiles 1-4 in g m-2
