# Supplementary material for: Revisiting the Two-Layer Hypothesis: Coexistence of Alternative Functional Rooting Strategies in Savannas
Source: PLoS One. 2013 Aug 12;8(8):e69625. doi: 10.1371/journal.pone.0069625 (PMC3741314; doi:10.1371/journal.pone.0069625)
Supplement: Source Code S1 — Source code. (ZIP) [file pone.0069625.s002.zip › Soil_moist.cpp]

/* Source code for REVISITING THE TWO-LAYER HYPOTHESIS: COEXISTENCE OF ALTERNATIVE FUNCTIONAL ROOTING STRATEGIES IN SAVANNAS 
   R. M. Holdo - Division of Biological Sciences, University of Missouri, Columbia, MO 65211
   E-mail: holdor@missouri.edu

   This source code generates the simulation results shown in Fig. 1b of the manuscript 
   The results (biomass values for four rooting strategies as a function of soil type and MAP)
   are stored in file "Results.txt" (see metadata file for details) */

//----------------------------------------------------------------------------------------
// External dependencies
#include <stdlib.h>
#include <stdio.h>
#include <iostream>
#include <string.h>
#include <signal.h>
#include <conio.h>
#include <math.h>
#include <time.h>
#include <fstream>
#include <stdio.h>
using namespace std;

//----------------------------------------------------------------------------------------
// Constant definitions
#define NVAR 12 // number of variables in differential equation model
#define NSTEP 2000 // number of steps taken per interval by integrator
#define PI 3.141592654
#define DAYS 500*365 // duration of simulation in days
#define RUNS 5 // number of runs
#define NR 4 // number of rooting profiles

//----------------------------------------------------------------------------------------
// Function definitions
// Seed and random number generator (author: J. Chave)
void sgenrand2(unsigned long); // Seeding function
double genrand2(void); // Number generator

// Numerical integration functions
void derivs(double,double[],double[]); // function storing model differential equations
// Functions for 4th-order Runge-Kutta integration method (Press et al. 1999)
void rkdumb(double vstart[], int nvar, double x1, double x2, int nstep,
	void (*derivs)(double, double [], double []));
void rk4(double y[], double dydx[], int n, double x, double h, double yout[],
	void (*derivs)(double, double [], double []));

// Functions for memory allocation (Press et al. 1999)
double *dvector(long nl, long nh);
double **dmatrix(long nrl, long nrh, long ncl, long nch);
void free_dvector(double *v, long nl, long nh);
void free_dmatrix(double **m, long nrl, long nrh, long ncl, long nch);

// random number generators
double lnormdev(double mu, double sigma); // produces a log-normal deviate for rainfall event size
double expdev(double lambda); // produces an exponential deviate for rainfall event interarrival time

//----------------------------------------------------------------------------------------
// Model parameters

// Parameter list (default values are for coarse-textured soils - switch to specificed values for fine-textured soils)
double Sf=0.30; // Field capacity (0.30 for coarse; 0.50 for fine)
double Sw=0.05; // Wilting point (0.05 for coarse; 0.1 for fine)
double Sstar=0.1; // Soil moisture leading to reduced transpiration (0.1 for coarse; 0.2 for fine)
double Ks=1100; // Saturated conductivity in mm d-1 (1100 for coarse; 300 for fine)
double tau=4.5; // Exponent for conductivity function (4.5 for coarse; 6.0 for fine)
double n=0.42; // Soil porosity (0.42 for coarse; 0.45 for fine)
double Emax=1.5; // Maximum evaoprative demand in mm d-1
double Tatm=3.25; // Maximum atmospheric demand in mm d-1
double Bhsat=800; // Half-saturation value of B in g DM m-2
double RMR=0.5; // Root Mass Ratio
double WUE[4]={4.0,4.0,4.0,4.0}; // Water Use Efficiency in g DM m-2 kg-1 H2O
double RESP=0.001; // Respiratory cost in g g-1 m2
double d[8]={50,50,100,100,100,100,100,100}; // Soil layer thickness in mm

// Depth-specific rooting proportions (rows=depths 1-8; columns=strategies 1-4)
double R[8][NR]={0.768045938,0.59896561,0.267261242,0.071428571,
  0.055125316,0.175283042,0.110703231,0.071428571,
  0.059081851,0.152363313,0.156558011,0.142857143,
  0.036507408,0.052505624,0.120131187,0.142857143,
  0.026814953,0.016431053,0.101275275,0.142857143,
  0.021337083,0.003914024,0.089225309,0.142857143,
  0.017790588,0.00052173,0.080665845,0.142857143,
  0.015296864,1.56E-05,0.0741799,0.142857143
};

// Model variables
int day; // Time index
double model[DAYS][NVAR]; // Model output
double P[DAYS]; // Vector storing daily rainfall
double T[8][NR]; // Actual transpiration from each layer (rows) and rooting strategy (columns)
double Ttot[NR]; // Total transpiration for each rooting strategy
double Tmax[8]; // Maximum transpiration from each layer
double corr; // Correction factor to bring total transpiration within limits of atmospheric demand

double **y,*xx; // Matrix and vector for storing mumerical integration results

void main()
{
  int i,k,run;
  int interval;
  double rain,lambda,mu,sigma;
  double x1,x2,*vstart;
  // Define vectors and matrices to hold starting values and current values of differential equations
  vstart=dvector(1,NVAR);
  // Note: The arrays xx and y must have indices up to NSTEP+1
  xx=dvector(1,NSTEP+1);
  y=dmatrix(1,NVAR,1,NSTEP+1);
  // Rainfall generator coefficients
  double rain_coeff[3][2]={0.049192,0.0002356, // intercept and slope for lambda
	1.2782427,0.0004595, // intercept and slope for mu
	0.8939986,0.0001791}; // intercept and slope for sigma
  double ppt=650; // Mean Annual Precipitation at Nylsvlei
  char header[]="Run\tYear\tB1\tB2\tB3\tB4";
  ofstream out("Results.txt"); // Output file
  if(!out){
    cout << "Cannot open Results file.\n";
    _getch();
  }
  out << header << endl;
  // Cycle through MAP values and runs

  for (run=0;run<RUNS;run++){
	// Define rainfall coefficients
    lambda=rain_coeff[0][0]+rain_coeff[0][1]*ppt;
    mu=rain_coeff[1][0]+rain_coeff[1][1]*ppt;
    sigma=rain_coeff[2][0]+rain_coeff[2][1]*ppt;
    // Generate rainfall realizations for a stretch of DAYS days
    for (i=0;i<DAYS;i++) P[i]=0.0;
    i=0;
    while (i<DAYS){
	  rain=lnormdev(mu,sigma);
	  P[i]=rain;
      interval=(int) expdev(lambda);
	  if (interval<1) interval=1;
	  i=i+interval;
    }
    for (i=0;i<8;i++) // Set initial values for model
      model[0][i]=0.1; // Soil saturation initial value = 0.1
	for (i=8;i<NVAR;i++)
      model[0][i]=1000+genrand2()*1000; // Biomass initial values between 1000-2000
    // Cycle through days
    for (day=0;day<DAYS-1;day++){
	  if (day==0 || (day+1)/365==(double)(day+1)/365)
		cout << run+1 << "\t" << (int)(day+1)/365 << endl; // Output run number and year to screen
	  for (k=0;k<NVAR;k++)
        vstart[k+1]=model[day][k]; // Update model values with ending values from previous day
      x1=day; x2=day+1.0;
      rkdumb(vstart,NVAR,x1,x2,NSTEP,derivs); // Solve equations
	  for (k=0;k<NVAR;k++)
        model[day+1][k]=y[k+1][NSTEP+1];
	  if (day==0 || (day+1)/365==(double)(day+1)/365){
		out << run+1 << "\t" << (int)(day+1)/365 << "\t"; // Output run and year
	    for (k=8;k<NVAR;k++)
	      out << model[day][k] << "\t"; // Output biomass
		out << endl;
      };
    } // end of day loop
  } // end of run loop
  free_dmatrix(y,1,NVAR,1,NSTEP+1);
  free_dvector(xx,1,NSTEP+1);
  free_dvector(vstart,1,NVAR);
  out.close();
}

// Model equations
void derivs(double x,double y[],double dydx[])
{
	int i,r;
	double S,E,Ttotall; // Soil moistur esaturation (S), evaporation (E) and pre-correction total transpiration
	double den[8]; // Placeholder array
	// Evaporation occurs in first soil layer only
	if (y[1]>1.0) y[1]=1.0; // If S > 1 allow runoff (in practice this has little detectable effect on model outcome)
	S=y[1];
	// Evaporation depends on S the way transpiration does (Eq. 3 in manuscript)
	if (S<Sw) E=0;
	else if (S>Sw && S<Sstar)
	  E=(S-Sw)/(Sstar-Sw)*Emax; // Scale back E[i] below Sstar
	else
	  E=Emax;
	// Transpiration occurs in all layers
	Ttotall=0.0;
	for (i=0;i<8;i++){ // cycle through layers
	  den[i] = Bhsat;
	  for (r=0;r<NR;r++)
	    den[i] += y[r+9]*RMR*R[i][r]; // denominator for Michaelis-Menton uptake function
	}
	for (r=0;r<NR;r++){ // Cycle through rooting strategies
	  for (i=0;i<8;i++){ // Cycle through soil layers
	    S=y[i+1];
		Tmax[i]=Tatm*y[r+9]*RMR*R[i][r]/den[i]; // Max transpiration for depth R and biomass B
		// Transpiration depend son S accoridng to Eq. 3
   		if (S<Sw) T[i][r]=0;
	    else if (S>Sw && S<Sstar)
		  T[i][r]=(S-Sw)/(Sstar-Sw)*Tmax[i]; // scale back T[i] below Sstar
	    else
		  T[i][r]=Tmax[i];
	  }
	  // Rescale transpiration
	  Ttot[r]=0.0;
	  for (i=0;i<8;i++)
	    Ttot[r] += T[i][r];
	  Ttotall += Ttot[r]; // Total uncorrected transpiration
	} // end of r loop
	if (Ttotall>Tatm){ // Actual transpiration exceeds atmospheric demand
	  corr=Tatm/Ttotall; // Correction factor
	  for (r=0;r<NR;r++){
	    for (i=0;i<8;i++)
		  T[i][r] *= corr; // Rescale
	    Ttot[r] *= corr; // Rescale
	  }
	}
	// Soil moisture dynamics for layers 1-8
    dydx[1] = (P[day]-Ks*pow((y[1]/Sf),2*tau+2)-E-T[0][0]-T[0][1]-T[0][2]-T[0][3])/(n*d[0]); // stochastic rainfall
    dydx[2] = (Ks*pow((y[1]/Sf),2*tau+2)-Ks*pow((y[2]/Sf),2*tau+2)-T[1][0]-T[1][1]-T[1][2]-T[1][3])/(n*d[1]);
	dydx[3] = (Ks*pow((y[2]/Sf),2*tau+2)-Ks*pow((y[3]/Sf),2*tau+2)-T[2][0]-T[2][1]-T[2][2]-T[2][3])/(n*d[2]);
	dydx[4] = (Ks*pow((y[3]/Sf),2*tau+2)-Ks*pow((y[4]/Sf),2*tau+2)-T[3][0]-T[3][1]-T[3][2]-T[3][3])/(n*d[3]);
	dydx[5] = (Ks*pow((y[4]/Sf),2*tau+2)-Ks*pow((y[5]/Sf),2*tau+2)-T[4][0]-T[4][1]-T[4][2]-T[4][3])/(n*d[4]);
	dydx[6] = (Ks*pow((y[5]/Sf),2*tau+2)-Ks*pow((y[6]/Sf),2*tau+2)-T[5][0]-T[5][1]-T[5][2]-T[5][3])/(n*d[5]);
	dydx[7] = (Ks*pow((y[6]/Sf),2*tau+2)-Ks*pow((y[7]/Sf),2*tau+2)-T[6][0]-T[6][1]-T[6][2]-T[6][3])/(n*d[6]);
	dydx[8] = (Ks*pow((y[7]/Sf),2*tau+2)-Ks*pow((y[8]/Sf),2*tau+2)-T[7][0]-T[7][1]-T[7][2]-T[7][3])/(n*d[7]);
	// Plant biomass dynamics fpor strategies 1-4
	dydx[9] = WUE[0]*Ttot[0] - RESP*y[9];
	dydx[10] = WUE[1]*Ttot[1] - RESP*y[10];
	dydx[11] = WUE[2]*Ttot[2] - RESP*y[11];
	dydx[12] = WUE[3]*Ttot[3] - RESP*y[12];
}

// Functions for 4th-order Runge-Kutta integration method
// Press et al. 1999: Numerical Recipes in C, second Ed.
void rkdumb(double vstart[], int nvar, double x1, double x2, int nstep,
	void (*derivs)(double, double [], double []))
{
	void rk4(double y[], double dydx[], int n, double x, double h, double yout[],
		void (*derivs)(double, double [], double []));
	int i,k;
	double x,h;
	double *v,*vout,*dv;

	v=dvector(1,nvar);
	vout=dvector(1,nvar);
	dv=dvector(1,nvar);
	for (i=1;i<=nvar;i++) {
		v[i]=vstart[i];
		y[i][1]=v[i];
	}
	xx[1]=x1;
	x=x1;
	h=(x2-x1)/nstep;
	for (k=1;k<=nstep;k++) {
		(*derivs)(x,v,dv);
		rk4(v,dv,nvar,x,h,vout,derivs);
		if ((double)(x+h) == x) cout << "Step size too small in routine rkdumb" << endl;
		x += h;
		xx[k+1]=x;
		for (i=1;i<=nvar;i++) {
			v[i]=vout[i];
			y[i][k+1]=v[i];
		}
	}
	free_dvector(dv,1,nvar);
	free_dvector(vout,1,nvar);
	free_dvector(v,1,nvar);
}

void rk4(double y[], double dydx[], int n, double x, double h, double yout[],
	void (*derivs)(double, double [], double []))
{
	int i;
	double xh,hh,h6,*dym,*dyt,*yt;

	dym=dvector(1,n);
	dyt=dvector(1,n);
	yt=dvector(1,n);
	hh=h*0.5;
	h6=h/6.0;
	xh=x+hh;
	for (i=1;i<=n;i++) yt[i]=y[i]+hh*dydx[i];
	(*derivs)(xh,yt,dyt);
	for (i=1;i<=n;i++) yt[i]=y[i]+hh*dyt[i];
	(*derivs)(xh,yt,dym);
	for (i=1;i<=n;i++) {
		yt[i]=y[i]+h*dym[i];
		dym[i] += dyt[i];
	}
	(*derivs)(x+h,yt,dyt);
	for (i=1;i<=n;i++)
		yout[i]=y[i]+h6*(dydx[i]+dyt[i]+2.0*dym[i]);
	free_dvector(yt,1,n);
	free_dvector(dyt,1,n);
	free_dvector(dym,1,n);
}

double lnormdev(double mu, double sigma) // Produces a log-normal deviate
{
  double u1,u2,z1;
  u1=genrand2();
  u2=genrand2();
  z1=sqrt(-2*log(u1))*cos(2*PI*u2);
  return exp(mu+sigma*z1);
}

double expdev(double lambda) // Produces an exponential deviate
{
  double u=0.0;
  while (u==0.0){ 
	u=genrand2();
  }
  return -log(u)/lambda;
}

// These four functions allocate and then free up memory for vactors and matrices of type double
// Press et al. 1999: Numerical Recipes in C, second Ed.

#define NR_END 1
#define FREE_ARG char*

double *dvector(long nl, long nh)
/* allocate a double vector with subscript range v[nl..nh] */
{
	double *v;

	v=(double *)malloc((size_t) ((nh-nl+1+NR_END)*sizeof(double)));
	if (!v) cout << "allocation failure in dvector()" << endl;
	return v-nl+NR_END;
}

double **dmatrix(long nrl, long nrh, long ncl, long nch)
/* allocate a double matrix with subscript range m[nrl..nrh][ncl..nch] */
{
	long i, nrow=nrh-nrl+1,ncol=nch-ncl+1;
	double **m;

	/* allocate pointers to rows */
	m=(double **) malloc((size_t)((nrow+NR_END)*sizeof(double*)));
	if (!m) cout << "allocation failure 1 in matrix()" << endl;
	m += NR_END;
	m -= nrl;

	/* allocate rows and set pointers to them */
	m[nrl]=(double *) malloc((size_t)((nrow*ncol+NR_END)*sizeof(double)));
	if (!m[nrl]) cout << "allocation failure 2 in matrix()" << endl;
	m[nrl] += NR_END;
	m[nrl] -= ncl;

	for(i=nrl+1;i<=nrh;i++) m[i]=m[i-1]+ncol;

	/* return pointer to array of pointers to rows */
	return m;
}

void free_dvector(double *v, long nl, long nh)
/* free a double vector allocated with dvector() */
{
	free((FREE_ARG) (v+nl-NR_END));
}

void free_dmatrix(double **m, long nrl, long nrh, long ncl, long nch)
/* free a double matrix allocated by dmatrix() */
{
	free((FREE_ARG) (m[nrl]+ncl-NR_END));
	free((FREE_ARG) (m+nrl-NR_END));
}

// Random number generator and seed -------------------------------------
// Matsumoto, M. and Nishimura, T. (1998)
// ACM Transactions on Modeling and Computer Simulation 8 (1): 3�30.
#define N 624
#define M 397
#define MATRIX_A 0x9908b0df   /* constant vector a */
#define UPPER_MASK 0x80000000 /* most significant w-r bits */
#define LOWER_MASK 0x7fffffff /* least significant r bits */
#define TEMPERING_MASK_B 0x9d2c5680
#define TEMPERING_MASK_C 0xefc60000
#define TEMPERING_SHIFT_U(y)  (y >> 11)
#define TEMPERING_SHIFT_S(y)  (y << 7)
#define TEMPERING_SHIFT_T(y)  (y << 15)
#define TEMPERING_SHIFT_L(y)  (y >> 18)

static unsigned long mt[N]; /* the array for the state vector  */
static int mti=N+1; /* mti==N+1 means mt[N] is not initialized */

void sgenrand2(unsigned long seed)
{
    mt[0]= seed & 0xffffffff;
    for (mti=1; mti<N; mti++)
        mt[mti] = (69069 * mt[mti-1]) & 0xffffffff;
}
double genrand2(void)
{
    unsigned long y;
    static unsigned long mag01[2]={0x0, MATRIX_A};
    /* mag01[x] = x * MATRIX_A  for x=0,1 */


    if (mti >= N) { /* generate N words at one time */
        int kk;

        if (mti == N+1)   /* if sgenrand() has not been called, */
            sgenrand2(4357); /* a default initial seed is used   */

        for (kk=0;kk<N-M;kk++) {
            y = (mt[kk]&UPPER_MASK)|(mt[kk+1]&LOWER_MASK);
            mt[kk] = mt[kk+M] ^ (y >> 1) ^ mag01[y & 0x1];
        }
        for (;kk<N-1;kk++) {
            y = (mt[kk]&UPPER_MASK)|(mt[kk+1]&LOWER_MASK);
            mt[kk] = mt[kk+(M-N)] ^ (y >> 1) ^ mag01[y & 0x1];
        }
        y = (mt[N-1]&UPPER_MASK)|(mt[0]&LOWER_MASK);
        mt[N-1] = mt[M-1] ^ (y >> 1) ^ mag01[y & 0x1];

        mti = 0;
    }

    y = mt[mti++];
    y ^= TEMPERING_SHIFT_U(y);
    y ^= TEMPERING_SHIFT_S(y) & TEMPERING_MASK_B;
    y ^= TEMPERING_SHIFT_T(y) & TEMPERING_MASK_C;
    y ^= TEMPERING_SHIFT_L(y);

    return ( (double)y / (unsigned long)0xffffffff ); /* reals */
    /* return y; */ /* for integer generation */
}

#undef N
#undef M
#undef MATRIX_A
#undef UPPER_MASK
#undef LOWER_MASK
#undef TEMPERING_MASK_B
#undef TEMPERING_MASK_C
#undef TEMPERING_SHIFT_U(y)
#undef TEMPERING_SHIFT_S(y)
#undef TEMPERING_SHIFT_T(y)
#undef TEMPERING_SHIFT_L(y)
